# Supplementary material for: How to normalize metatranscriptomic count data for differential expression analysis
Source: PeerJ. 2017 Oct 17;5:e3859. doi: 10.7717/peerj.3859 (PMC5649605; doi:10.7717/peerj.3859)
Supplement: File S2 [file peerj-05-3859-s002.csv]

	V1	V2	V3	V4
1	18242	1913	2777	3732
2	12567	782	2774	1629
3	18014	1697	4220	1814
4	0	0	0	0
5	7740	812	376	1181
6	4641	495	1870	822
7	182	0	0	0
8	496	31	51	154
9	69	0	35	0
10	322	37	101	19
11	1440	58	481	224
12	0	0	0	0
13	6985	335	470	425
14	10084	738	809	1386
15	0	0	0	0
16	56195	5918	11119	11021
17	204	12	96	0
18	1134	91	413	94
19	0	0	115	0
20	0	0	0	0
21	0	0	0	0
22	38694	11286	10887	2918
23	342	51	104	0
24	242	0	0	0
25	4724	478	477	602
26	0	0	0	0
27	741	171	507	239
28	966	260	75	76
29	2050	29	511	282
30	772	0	0	0
31	2124	329	893	119
32	1691	64	700	196
33	1947	175	560	0
34	5196	410	1189	694
35	16041	676	857	1016
36	6708	287	92	394
37	1197	169	461	152
38	13266	342	223	1155
39	1096	282	77	316
40	114107	12723	18709	6258
41	371	138	94	0
42	1954	187	461	149
43	2007	145	306	231
44	9494	1318	2156	2576
45	0	0	0	0
46	1020	43	145	56
47	5055	944	1380	1276
48	151	281	844	0
49	0	0	0	0
50	0	0	0	0
51	0	0	0	0
52	2048	734	894	643
53	0	0	0	0
54	7337	1192	1949	1072
55	461	193	37	336
56	15168	893	2079	2038
57	3220	67	98	305
58	3489	349	496	886
59	430	0	85	142
60	7919	943	628	1126
61	767	96	338	151
62	1382	127	140	69
63	0	0	0	0
64	211	2	0	0
65	6467	1026	1139	1192
66	4676	192	1155	403
67	357	106	362	219
68	766	53	133	292
69	3438	426	816	167
70	1400	101	86	109
71	2237	164	297	39
72	360	129	48	174
73	768	20	94	153
74	0	0	0	0
75	0	0	0	0
76	883	0	50	84
77	1279	202	0	120
78	0	0	0	0
79	1438	136	630	302
80	633	15	22	72
81	11423	1386	2023	1573
82	6530	615	612	329
83	4286	634	753	64
84	23137	2487	7634	2698
85	13232	572	2973	1318
86	858	332	488	0
87	5319	258	125	344
88	518	31	57	11
89	515	0	105	174
90	2233	318	338	223
91	0	0	0	0
92	0	0	0	0
93	949	190	0	0
94	6503	1441	1759	819
95	1649	101	173	78
96	1816	0	46	191
97	0	0	0	0
98	274	33	24	76
99	537	0	123	0
100	0	0	0	0
101	421	356	107	81
102	0	0	0	0
103	254	0	226	39
104	3573	1837	2604	597
105	1200	24	213	14
106	589	0	98	53
107	2842	334	258	671
108	284	0	0	42
109	784	44	121	29
110	150	0	0	11
111	5422	274	820	124
112	0	0	0	0
113	0	0	0	0
114	15789	1608	3198	1091
115	22478	2969	6088	1565
116	1696	284	553	393
117	103	0	10	0
118	1839	222	396	73
119	192	0	10	0
120	6858	403	0	116
121	5600	1226	1531	527
122	4363	426	1498	904
123	1589	451	808	494
124	231	115	98	15
125	2517	44	544	805
126	640	78	99	137
127	8018	396	297	362
128	1222	0	987	403
129	770	46	31	287
130	1459	222	17	179
131	1287	0	0	186
132	4605	417	364	295
133	0	0	0	0
134	40	74	283	0
135	3965	236	201	518
136	3299	26	288	65
137	955	166	710	0
138	24142	2374	927	3554
139	0	0	0	0
140	1523	92	216	185
141	0	0	0	0
142	0	0	0	0
143	2037	0	563	260
144	9383	1105	1704	991
145	96	26	27	7
146	0	0	0	0
147	917	208	648	31
148	26331	3104	2734	3398
149	0	0	0	0
150	224	138	53	65
151	1008	90	236	178
152	395	34	62	70
153	2176	174	340	463
154	6554	0	261	444
155	3023	0	0	196
156	917	208	648	31
157	338	0	0	99
158	1877	91	644	206
159	393	0	61	0
160	0	0	0	0
161	0	0	0	0
162	1174	0	54	430
163	0	0	0	0
164	0	0	0	0
165	576	385	1030	378
166	1901	770	139	296
167	8246	866	974	1254
168	54	0	0	0
169	0	0	0	0
170	1274	133	421	110
171	0	0	0	0
172	59	88	90	0
173	0	0	0	0
174	433	46	126	47
175	263	16	0	15
176	0	0	0	0
177	746	99	135	124
178	0	0	0	0
179	0	0	0	0
180	5107	1027	840	216
181	7325	85	1622	1005
182	13640	659	901	2439
183	1578	364	344	379
184	4470	335	976	482
185	440	0	0	0
186	0	0	0	0
187	14212	2550	1124	1826
188	3012	585	765	865
189	241	0	36	51
190	331	17	79	0
191	150	0	0	86
192	117	0	0	0
193	0	0	0	0
194	106	0	0	19
195	730	127	420	92
196	96	9	134	0
197	0	0	0	0
198	1132	0	197	226
199	420	0	110	0
200	1872	223	391	246
201	0	0	0	0
202	5036	389	1325	911
203	1685	88	306	193
204	0	0	0	0
205	3674	524	512	383
206	410	151	102	15
207	0	0	0	0
208	2814	334	391	1009
209	9580	256	731	969
210	1304	95	34	103
211	1234	57	197	229
212	2876	826	897	616
213	41	0	0	46
214	784	18	254	230
215	2079	0	37	618
216	0	0	86	0
217	3063	266	508	439
218	2003	176	388	227
219	2248	418	381	86
220	2549	216	110	399
221	0	0	0	0
222	0	0	0	0
223	2058	224	875	328
224	325	272	124	114
225	1626	254	639	193
226	1594	108	18	129
227	2256	115	771	877
228	0	0	0	0
229	0	0	0	0
230	0	0	0	0
231	1343	0	0	64
232	146	0	0	0
233	26	0	13	0
234	5037	609	2242	1413
235	0	0	0	0
236	60459	6102	12095	11454
237	1694	114	782	103
238	0	17	0	0
239	5576	937	735	1221
240	1021	423	0	854
241	82	0	0	84
242	0	0	0	0
243	1002	0	306	423
244	2207	118	796	244
245	3488	622	629	370
246	49	15	0	147
247	0	0	0	0
248	0	0	0	0
249	2125	441	488	150
250	2312	21	12	293
251	826	0	25	25
252	6002	998	2190	842
253	0	0	0	0
254	18996	995	1175	814
255	0	0	0	0
256	0	0	0	0
257	7806	406	577	642
258	5967	922	876	418
259	58	0	38	26
260	351	80	80	0
261	371	106	67	127
262	9615	1025	2449	1580
263	2849	209	589	261
264	2995	255	944	568
265	3539	229	654	386
266	40806	5849	5369	1997
267	1048	244	619	0
268	967	0	0	148
269	0	0	0	0
270	285	58	184	60
271	9270	1113	1232	785
272	793	143	0	57
273	4750	452	522	1196
274	388	188	0	0
275	149	0	0	0
276	33520	2084	5239	7874
277	0	0	0	0
278	68	51	182	86
279	19927	1397	3797	2234
280	14	0	129	0
281	0	98	0	0
282	0	0	0	0
283	2827	0	0	609
284	0	0	0	0
285	871	293	0	121
286	947	165	425	135
287	288	36	342	184
288	584	0	514	35
289	0	0	0	0
290	0	0	0	0
291	2482	453	502	655
292	5295	162	1474	111
293	192	0	10	0
294	9310	627	2527	1529
295	4686	189	311	196
296	60	0	31	0
297	20901	1352	4996	3397
298	3372	427	392	379
299	1559	678	777	226
300	1478	0	341	258
301	2206	222	142	188
302	475	252	0	208
303	475	252	0	208
304	39053	4330	8269	3671
305	303	16	33	8
306	24302	3052	2628	3237
307	22403	416	2518	1292
308	0	0	0	0
309	894	0	221	0
310	6061	983	1745	1596
311	59366	8912	14943	9506
312	0	0	0	0
313	707	22	0	173
314	0	0	0	0
315	2670	760	1821	723
316	2670	98	53	163
317	8087	1633	2914	1871
318	217	0	63	0
319	1319	760	785	406
320	0	0	0	0
321	122	364	62	165
322	33324	2929	5944	4550
323	0	98	0	0
324	240	64	97	84
325	3382	466	127	1026
326	2202	0	777	235
327	0	0	0	0
328	0	0	0	0
329	3622	240	97	487
330	1989	203	324	140
331	839	44	377	47
332	53016	5452	11888	9264
333	0	0	0	0
334	0	0	0	0
335	1368	175	630	403
336	439	151	0	93
337	1176	355	363	0
338	0	0	0	0
339	825	263	279	60
340	1640	121	393	53
341	220	0	217	0
342	2418	179	345	165
343	42	16	0	0
344	0	0	0	0
345	0	0	0	0
346	1971	202	198	305
347	707	32	135	233
348	354	0	0	198
349	956	0	250	105
350	8	0	33	0
351	1065	33	0	116
352	166	0	0	24
353	75	20	0	41
354	0	2	0	1
355	471	36	33	62
356	2560	46	190	815
357	0	0	0	0
358	6754	777	1063	604
359	0	0	0	0
360	1626	155	763	224
361	0	0	0	0
362	468	98	0	0
363	292	51	0	0
364	846	296	162	151
365	0	0	0	0
366	44797	4106	11553	6964
367	0	0	0	0
368	152	48	103	0
369	4832	388	349	448
370	0	0	0	0
371	9607	1446	2324	1560
372	74	0	25	5
373	492	0	115	0
374	2835	126	442	368
375	8247	815	1836	1718
376	0	0	0	0
377	892	154	47	0
378	0	0	0	0
379	225	0	0	69
380	80	0	0	0
381	174	38	0	22
382	4229	661	1997	1154
383	27	0	0	0
384	34	0	0	24
385	4736	217	236	947
386	0	0	0	0
387	1311	151	305	50
388	2236	236	0	101
389	1247	293	100	63
390	1580	294	266	463
391	695	0	257	24
392	695	0	257	24
393	195	14	40	30
394	4024	571	1212	709
395	557	36	394	186
396	13042	1013	2873	1556
397	0	0	0	0
398	152	56	116	204
399	0	0	0	0
400	40	75	62	0
401	0	0	226	98
402	14399	507	599	754
403	0	0	0	0
404	0	0	0	0
405	1691	64	700	196
406	72	81	73	28
407	36445	5926	11026	2386
408	264	24	267	0
409	11423	1386	2023	1573
410	972	169	198	228
411	5295	162	1474	111
412	0	0	0	0
413	216	0	63	0
414	4278	435	691	226
415	3292	61	154	193
416	0	0	0	0
417	0	0	0	0
418	1981	418	791	107
419	5165	163	594	856
420	1343	282	356	134
421	0	0	0	0
422	566	259	103	201
423	19	0	0	0
424	287	86	0	196
425	76	38	0	0
426	133	0	14	72
427	1050	209	403	216
428	5452	1760	1476	389
429	89	0	45	0
430	286	0	0	0
431	508	132	218	86
432	4855	1255	2476	255
433	2411	282	208	141
434	1140	98	416	314
435	0	0	0	0
436	631	215	182	0
437	12939	217	2670	1345
438	63	22	245	92
439	0	0	0	0
440	638	0	156	215
441	0	47	0	0
442	0	0	0	0
443	670	71	97	73
444	0	0	0	0
445	155	0	0	40
446	84	0	0	0
447	0	0	0	0
448	291	0	74	0
449	17	0	0	0
450	27	20	111	17
451	0	0	0	0
452	0	32	133	0
453	318	0	324	22
454	8011	1243	2134	692
455	0	0	0	0
456	0	0	0	0
457	707	28	58	103
458	5833	508	919	662
459	7449	1116	1176	1084
460	1191	142	339	366
461	6115	229	1510	646
462	31	0	0	47
463	198	0	0	0
464	4782	297	277	383
465	386	155	101	87
466	1134	141	384	0
467	1520	300	140	149
468	2988	238	1245	205
469	0	0	0	0
470	0	0	0	0
471	598	92	275	127
472	507	283	365	65
473	0	0	0	0
474	0	0	0	0
475	0	0	0	0
476	3362	145	309	866
477	589	0	337	170
478	582	72	195	0
479	0	0	0	0
480	0	0	0	0
481	0	16	0	4
482	147	0	86	16
483	1118	176	154	116
484	7473	733	1811	1381
485	0	0	58	0
486	0	0	0	0
487	987	54	149	0
488	385	0	0	178
489	3292	61	154	193
490	100	0	0	11
491	0	37	0	0
492	135	14	0	0
493	274	20	40	21
494	0	0	0	0
495	0	23	31	47
496	40883	5849	5349	2010
497	100	0	0	55
498	0	0	0	0
499	147	14	131	14
500	0	19	76	0
501	342	75	0	0
502	0	0	0	0
503	86	0	11	0
504	809	45	0	69
505	1897	169	802	100
506	0	0	0	0
507	89	0	90	0
508	1340	166	113	343
509	200	0	62	8
510	1011	0	37	139
511	0	0	0	0
512	1023	72	370	97
513	97	0	0	0
514	943	172	303	102
515	0	0	0	0
516	743	0	172	16
517	0	0	0	0
518	0	29	37	19
519	0	0	0	0
520	52	0	0	47
521	569	246	187	183
522	643	113	385	116
523	502	71	0	36
524	1228	123	180	205
525	393	83	69	0
526	0	0	0	0
527	1409	357	227	301
528	2058	180	246	21
529	0	0	0	0
530	418	186	42	0
531	540	0	55	22
532	0	0	0	0
533	585	49	0	126
534	182	0	0	19
535	0	0	0	0
536	0	0	0	0
537	21595	1069	1874	2321
538	71	0	0	0
539	1580	73	62	157
540	883	245	119	45
541	0	0	0	0
542	0	0	0	0
543	237	58	222	180
544	660	131	589	397
545	0	0	0	0
546	14682	880	977	2725
547	138	62	14	0
548	45	0	0	0
549	13347	1618	4276	1585
550	0	0	0	0
551	1381	0	45	137
552	0	0	0	0
553	0	0	0	0
554	2515	313	198	606
555	0	0	0	0
556	90	0	0	0
557	0	0	0	0
558	3063	266	508	439
559	1219	93	705	330
560	10060	1682	3035	1478
561	0	0	0	0
562	0	0	0	0
563	308	0	0	0
564	588	53	14	43
565	2730	503	401	1601
566	0	0	0	0
567	1000	110	321	108
568	0	0	0	0
569	0	0	0	0
570	1706	0	302	370
571	4512	152	1354	1161
572	413	0	293	196
573	2080	146	800	1108
574	116	0	0	51
575	0	0	0	0
576	502	0	9	353
577	0	0	0	0
578	0	0	0	0
579	0	0	0	0
580	0	0	0	0
581	2044	81	367	242
582	3629	192	1583	635
583	0	0	0	0
584	3339	476	1518	655
585	469	0	119	255
586	545	0	1010	197
587	0	0	0	0
588	1663	19	0	461
589	94	0	36	0
590	0	0	0	0
591	4751	542	378	130
592	1791	333	75	149
593	190	33	189	72
594	0	0	0	0
595	0	0	0	0
596	244	0	165	187
597	0	0	0	0
598	554	66	0	70
599	1645	244	422	505
600	0	0	0	0
601	5855	804	1007	537
602	0	0	0	0
603	0	0	0	0
604	24142	2374	927	3554
605	1416	0	186	351
606	371	0	0	0
607	0	0	0	0
608	327	0	0	0
609	327	0	0	0
610	319	73	272	75
611	271	81	0	0
612	156	50	34	0
613	191	149	34	103
614	288	132	22	272
615	9836	374	2199	1638
616	1529	472	604	133
617	230	57	125	71
618	0	0	0	0
619	0	0	0	0
620	0	0	221	0
621	46	34	93	70
622	309	20	0	0
623	0	0	0	0
624	6780	1193	2139	1205
625	0	0	0	0
626	0	0	0	0
627	1777	181	424	616
628	775	107	62	158
629	2470	148	140	240
630	56	0	0	0
631	6503	1441	1759	819
632	0	0	0	0
633	12865	758	4443	1990
634	520	37	0	57
635	596	0	96	145
636	0	0	0	0
637	172	0	0	0
638	761	40	0	0
639	35	0	12	9
640	2054	0	553	372
641	3942	288	657	99
642	8118	2397	3939	2586
643	2029	52	427	376
644	0	0	0	0
645	287	167	0	59
646	3340	387	295	25
647	80	12	32	37
648	51	0	58	0
649	0	0	0	0
650	63	0	80	85
651	3369	338	573	439
652	414	0	0	0
653	41	0	84	0
654	5173	503	1326	968
655	6467	1026	1139	1192
656	843	0	395	299
657	729	54	0	93
658	0	0	0	0
659	0	0	0	0
660	16	0	0	3
661	0	0	87	0
662	906	0	209	0
663	1488	103	176	239
664	0	0	0	0
665	0	0	0	0
666	729	54	0	93
667	5508	1212	2150	1368
668	93	41	0	14
669	24142	2374	927	3554
670	47	0	145	0
671	510	24	0	90
672	1002	0	306	423
673	4076	210	961	446
674	0	0	0	374
675	3970	302	1407	176
676	0	0	0	0
677	1866	117	505	492
678	147	0	0	0
679	1698	367	154	180
680	203	0	0	31
681	0	0	0	0
682	99	0	0	0
683	204	12	96	0
684	985	168	333	30
685	0	0	0	0
686	355	170	0	0
687	905	21	86	0
688	339	83	263	102
689	1505	47	352	842
690	530	171	164	88
691	0	0	0	0
692	0	0	0	0
693	190	22	15	0
694	0	0	0	0
695	0	0	0	0
696	976	0	302	114
697	2477	16	617	76
698	0	0	0	0
699	0	0	0	0
700	1368	148	67	25
701	359	0	73	0
702	0	0	0	0
703	0	0	0	0
704	16205	1683	2300	1956
705	0	0	0	0
706	116	0	22	0
707	0	0	0	0
708	823	158	108	0
709	462	104	213	86
710	436	125	68	77
711	0	0	0	0
712	54	80	0	21
713	0	0	0	0
714	307	183	445	0
715	316	0	21	0
716	9796	2646	2159	676
717	114	119	209	70
718	0	0	0	0
719	0	0	0	0
720	948	18	214	40
721	4239	320	1277	696
722	0	0	0	0
723	473	12	100	50
724	249	39	67	0
725	0	55	50	0
726	0	0	0	0
727	80	0	54	0
728	439	0	0	75
729	0	0	0	0
730	679	34	253	17
731	611	0	1010	197
732	23746	2086	5243	2840
733	10014	1560	1995	916
734	60	0	0	0
735	147	284	0	0
736	0	0	0	0
737	16567	1019	4905	2496
738	0	0	0	0
739	599	0	0	0
740	0	0	0	0
741	0	0	0	0
742	0	0	0	0
743	314	58	53	80
744	305	0	266	0
745	0	0	0	0
746	87	0	0	83
747	1588	20	308	21
748	0	0	0	0
749	0	0	0	0
750	0	0	0	0
751	0	0	0	0
752	1770	172	752	538
753	0	0	0	0
754	520	48	124	81
755	0	0	0	0
756	0	0	0	0
757	15	11	45	34
758	11688	691	2029	1449
759	225	136	0	0
760	0	0	0	0
761	0	0	0	0
762	4657	1149	1118	625
763	198	0	83	36
764	0	0	0	0
765	0	0	0	0
766	0	0	0	0
767	217	32	164	67
768	0	0	0	0
769	1097	127	209	0
770	0	0	0	58
771	241	36	147	18
772	69	0	47	27
773	0	0	0	0
774	47	35	0	18
775	0	0	0	0
776	0	0	0	0
777	0	0	0	0
778	634	0	86	32
779	386	0	84	137
780	3315	661	1612	723
781	0	0	0	0
782	0	0	0	0
783	192	200	39	15
784	0	0	0	0
785	1279	351	612	1014
786	0	0	0	0
787	0	0	0	0
788	0	0	0	0
789	0	0	0	0
790	0	0	0	0
791	0	0	0	0
792	0	0	0	0
793	0	0	0	0
794	0	0	0	0
795	0	0	0	0
796	0	0	0	0
797	99	185	404	0
798	127	0	28	0
799	0	0	0	0
800	0	0	0	0
801	0	0	0	0
802	0	0	0	0
803	0	0	0	0
804	0	0	0	0
805	219	41	167	253
806	0	0	0	0
807	0	0	0	0
808	13	28	0	0
809	6028	389	1384	1003
810	0	0	0	0
811	243	0	0	0
812	0	0	0	0
813	0	0	0	0
814	2674	104	236	642
815	0	0	0	0
816	739	0	179	0
817	0	0	0	0
818	641	132	326	82
819	0	0	0	0
820	108	0	16	59
821	0	0	0	0
822	13034	694	2089	1029
823	943	286	213	308
824	5827	803	181	256
825	0	0	0	0
826	0	0	0	0
827	0	0	0	0
828	747	177	145	52
829	0	0	0	0
830	0	0	0	0
831	4082	322	440	570
832	278	0	45	162
833	286	0	97	55
834	1576	0	534	112
835	854	51	0	630
836	0	0	0	0
837	0	0	0	0
838	0	0	0	0
839	0	0	0	0
840	0	0	0	0
841	525	0	0	206
842	0	0	0	0
843	35	0	35	0
844	40	0	0	0
845	3117	239	1399	1438
846	4476	650	643	630
847	0	0	0	0
848	1832	458	287	522
849	0	0	0	0
850	0	0	0	0
851	0	0	0	0
852	0	0	0	0
853	0	0	0	0
854	1008	169	165	225
855	4397	1366	1230	655
856	1013	16	0	0
857	0	0	0	0
858	10320	1688	3092	1339
859	1572	0	58	176
860	0	0	0	0
861	0	0	0	0
862	0	0	0	0
863	1507	0	798	658
864	245	98	0	0
865	8143	2162	2512	1041
866	0	0	0	0
867	18047	451	1502	1542
868	1397	116	234	158
869	36445	5926	11026	2386
870	0	0	0	0
871	31	0	60	40
872	0	0	0	0
873	0	0	0	0
874	0	0	0	0
875	0	0	0	0
876	12	0	36	27
877	1715	114	233	234
878	1054	170	140	211
879	0	0	0	0
880	269	42	58	73
881	0	0	0	0
882	195	0	0	0
883	2584	214	389	419
884	390	249	189	71
885	60	32	17	12
886	711	51	111	409
887	1620	0	0	0
888	0	0	0	0
889	153	0	0	39
890	0	0	0	0
891	0	341	0	141
892	579	113	155	187
893	563	0	72	18
894	1478	0	341	258
895	0	0	0	0
896	0	0	0	0
897	0	0	0	0
898	38	14	0	0
899	832	0	85	96
900	216	0	63	0
901	0	0	0	0
902	782	0	68	69
903	3696	134	898	711
904	563	42	57	65
905	343	0	19	13
906	0	0	0	0
907	0	0	0	0
908	955	81	441	0
909	0	0	0	0
910	849	65	416	67
911	0	0	0	0
912	0	0	0	16
913	65	0	0	24
914	993	311	106	361
915	0	0	0	0
916	367	0	125	64
917	0	0	0	0
918	0	0	0	0
919	0	0	0	0
920	355	0	216	148
921	82851	8585	15698	14347
922	334	52	127	32
923	0	0	0	0
924	1336	48	0	0
925	0	0	0	0
926	0	0	0	0
927	9	0	0	0
928	16328	686	697	754
929	212	0	0	0
930	72	0	49	0
931	190	0	0	15
932	0	0	0	25
933	193	84	0	163
934	177	0	104	79
935	758	251	496	692
936	0	0	0	0
937	685	76	244	0
938	0	0	0	0
939	0	0	0	0
940	433	153	93	158
941	2575	0	1221	0
942	6990	914	443	1075
943	11540	3146	4724	1420
944	0	0	0	0
945	0	0	0	0
946	0	0	0	0
947	169	0	0	0
948	0	0	0	0
949	0	0	0	0
950	0	0	0	0
951	1928	154	0	106
952	0	0	0	0
953	327	0	0	18
954	45	0	0	12
955	203	0	83	0
956	0	0	0	0
957	0	0	0	0
958	226	0	0	0
959	0	0	0	0
960	4739	608	1435	736
961	0	0	0	0
962	565	0	140	86
963	6057	2395	2775	1037
964	0	0	0	45
965	889	0	253	80
966	0	0	0	0
967	0	0	0	0
968	713	66	236	178
969	0	0	0	0
970	1046	206	500	24
971	347	18	37	0
972	0	0	0	0
973	0	0	0	0
974	560	62	284	172
975	1928	154	0	106
976	0	0	0	0
977	0	0	0	0
978	657	0	0	0
979	16489	301	3635	4576
980	0	0	0	0
981	0	0	0	0
982	0	0	0	0
983	155	0	0	59
984	148	60	0	129
985	531	143	180	159
986	0	0	0	0
987	0	0	0	0
988	1945	252	172	77
989	0	0	0	0
990	12	0	0	0
991	0	0	0	0
992	19	0	0	0
993	0	0	0	0
994	0	0	0	0
995	1414	366	161	122
996	0	0	0	0
997	0	0	0	0
998	0	0	0	0
999	0	0	0	0
1000	0	0	0	0
1001	1389	56	0	0
1002	0	0	0	0
1003	0	0	0	0
1004	455	19	77	0
1005	95	0	0	41
1006	29	32	0	0
1007	0	0	0	0
1008	0	0	0	0
1009	0	0	0	0
1010	0	0	0	0
1011	292	166	122	53
1012	4440	267	321	199
1013	478	0	152	69
1014	297	0	40	46
1015	13	0	0	0
1016	0	0	0	0
1017	0	0	0	0
1018	2394	157	143	243
1019	2882	306	994	40
1020	28	0	0	0
1021	0	0	0	0
1022	1101	108	55	330
1023	1411	75	0	115
1024	1356	95	734	392
1025	0	0	0	73
1026	370	0	0	74
1027	4866	463	949	500
1028	0	0	0	0
1029	254	63	143	439
1030	0	0	0	0
1031	0	0	98	37
1032	360	129	48	174
1033	0	0	0	0
1034	0	0	0	0
1035	0	0	0	0
1036	0	0	0	0
1037	3063	266	508	439
1038	0	0	0	0
1039	0	0	0	0
1040	0	0	0	0
1041	651	129	117	0
1042	69	0	47	27
1043	976	0	302	114
1044	561	14	132	85
1045	8087	1633	2914	1871
1046	8087	1633	2914	1871
1047	6951	643	2800	757
1048	1872	223	391	246
1049	1872	223	391	246
1050	1132	0	197	226
1051	1132	0	197	226
1052	2009	216	307	217
1053	19473	1463	3797	2627
1054	7282	832	952	393
1055	38694	11286	10887	2918
1056	9723	713	1615	915
1057	9723	713	1615	915
1058	2248	418	381	86
1059	1274	133	421	110
1060	1839	222	396	73
1061	1589	451	808	494
1062	11547	1022	2098	1053
1063	9958	571	1290	559
1064	0	0	0	0
1065	6985	335	470	425
1066	2124	329	893	119
1067	555	150	359	39
1068	4855	1255	2476	255
1069	6010	426	2327	513
1070	13232	572	2973	1318
1071	1279	202	0	120
1072	1975	444	458	262
1073	10084	1690	3547	1365
1074	5107	1027	840	216
1075	0	0	0	0
1076	0	0	0	0
1077	54831	8912	13774	8672
1078	55039	8912	13774	8672
1079	35597	3341	6451	4763
1080	670	71	97	73
1081	670	71	97	73
1082	51056	7740	7407	3252
1083	10726	1044	722	2336
1084	237	58	222	180
1085	10084	738	809	1386
1086	7666	1515	1643	828
1087	0	0	0	0
1088	373	330	242	403
1089	520	37	0	57
1090	16436	1487	3075	1641
1091	2331	169	870	174
1092	3012	585	765	865
1093	3012	585	765	865
1094	3012	585	765	865
1095	5036	389	1325	911
1096	1368	175	630	403
1097	575	0	0	167
1098	149	0	0	0
1099	949	190	0	0
1100	271	0	125	0
1101	13640	659	901	2439
1102	0	0	0	0
1103	2645	289	229	928
1104	1340	166	113	343
1105	0	0	0	0
1106	1102	0	185	198
1107	8247	815	1836	1718
1108	339	0	25	0
1109	413	0	293	196
1110	0	0	0	0
1111	8253	1382	1405	671
1112	1359	187	461	116
1113	589	0	337	170
1114	0	0	0	0
1115	21683	3038	3834	6062
1116	0	0	0	0
1117	1369	131	1077	305
1118	0	0	190	0
1119	3489	349	496	886
1120	0	0	0	0
1121	182	0	46	70
1122	0	0	0	0
1123	0	0	0	0
1124	2516	318	959	358
1125	0	18	0	37
1126	1488	103	176	239
1127	345	71	0	162
1128	0	0	0	0
1129	7147	906	1710	401
1130	0	0	0	0
1131	491	0	88	155
1132	192	57	137	124
1133	3042	285	391	267
1134	2784	0	428	126
1135	2547	413	449	426
1136	144	160	38	57
1137	0	0	41	31
1138	1018	135	159	195
1139	0	0	0	0
1140	0	0	0	0
1141	697	0	69	13
1142	0	0	0	0
1143	0	0	0	0
1144	1145	247	372	19
1145	3292	61	154	193
1146	1002	0	306	423
1147	1002	0	306	423
1148	0	0	0	0
1149	8052	899	843	366
1150	15569	880	1817	1662
1151	36470	2232	6813	5059
1152	2406	642	1317	1762
1153	69	0	35	0
1154	0	0	0	0
1155	1572	49	185	292
1156	2441	259	638	153
1157	0	0	0	0
1158	0	0	0	0
1159	0	0	0	0
1160	0	0	0	0
1161	66	0	0	0
1162	0	0	0	0
1163	0	0	0	0
1164	407	284	79	25
1165	0	0	0	0
1166	0	0	0	0
1167	0	0	0	0
1168	0	0	0	0
1169	0	0	0	0
1170	56	0	0	0
1171	0	0	0	0
1172	0	0	0	0
1173	0	37	0	0
1174	3023	647	1259	387
1175	1815	472	338	232
1176	0	0	0	0
1177	461	0	0	0
1178	0	0	0	0
1179	0	0	0	0
1180	0	0	0	0
1181	548	77	120	258
1182	3696	0	749	477
1183	0	0	0	0
1184	0	0	0	0
1185	242	0	79	0
1186	4505	414	1403	701
1187	0	0	0	0
1188	0	0	0	0
1189	0	0	0	0
1190	0	0	0	0
1191	0	0	0	0
1192	0	0	0	0
1193	1230	0	225	24
1194	0	0	0	0
1195	0	0	0	0
1196	0	0	0	0
1197	0	0	0	0
1198	0	0	0	0
1199	597	0	213	55
1200	0	0	0	0
1201	0	0	0	0
1202	0	0	0	0
1203	4470	335	976	482
1204	2202	0	777	235
1205	436	125	68	77
1206	540	0	55	22
1207	0	0	0	0
1208	0	0	0	0
1209	0	0	0	0
1210	0	0	0	0
1211	351	0	204	86
1212	0	0	0	0
1213	0	0	0	0
1214	2575	0	1221	0
1215	784	18	254	230
1216	371	138	94	0
1217	3483	387	295	43
1218	0	0	0	0
1219	1799	669	61	276
1220	0	0	0	0
1221	0	0	0	0
1222	0	0	0	0
1223	2423	642	1317	1762
1224	2406	642	1317	1762
1225	1989	203	324	140
1226	0	0	0	0
1227	23016	1235	2569	2474
1228	0	0	0	0
1229	0	0	0	0
1230	0	0	0	7
1231	536	80	0	27
1232	8337	1765	3262	2114
1233	0	0	0	0
1234	0	0	0	0
1235	0	0	0	126
1236	0	0	0	0
1237	2212	77	158	245
1238	0	0	0	0
1239	0	0	0	0
1240	0	0	0	0
1241	0	0	0	0
1242	0	0	0	0
1243	1842	197	95	322
1244	481	0	0	0
1245	1109	268	100	106
1246	0	0	0	0
1247	0	0	0	0
1248	0	0	0	0
1249	3692	1747	1914	1236
1250	0	0	0	0
1251	0	0	0	0
1252	0	0	0	0
1253	0	0	0	0
1254	22321	4121	13514	4741
1255	0	0	0	0
1256	1204	36	329	92
1257	0	0	0	0
1258	0	0	0	0
1259	0	0	0	0
1260	801	0	95	235
1261	0	0	0	0
1262	0	0	0	0
1263	103	0	11	32
1264	0	0	0	0
1265	492	0	154	0
1266	0	0	0	0
1267	0	0	0	0
1268	0	0	0	0
1269	0	0	0	0
1270	0	0	0	0
1271	0	0	0	0
1272	353	92	95	94
1273	0	0	0	0
1274	1337	430	1817	476
1275	224	138	53	65
1276	264	24	267	0
1277	264	24	267	0
1278	1543	221	181	258
1279	2988	238	1245	205
1280	2988	238	1245	205
1281	393	0	61	0
1282	937	21	0	102
1283	0	0	0	0
1284	464	0	157	89
1285	0	0	0	0
1286	5952	286	585	1069
1287	1961	252	453	342
1288	71	0	0	0
1289	0	0	0	0
1290	330	0	0	84
1291	17063	907	4110	2865
1292	0	0	0	0
1293	0	0	0	0
1294	0	0	0	0
1295	0	0	0	0
1296	0	0	0	0
1297	94	53	0	92
1298	527	0	30	112
1299	0	0	0	0
1300	0	0	67	0
1301	2014	454	1817	404
1302	825	263	279	60
1303	0	0	0	0
1304	0	0	0	0
1305	109	135	185	56
1306	175	29	20	15
1307	0	0	0	63
1308	0	0	0	0
1309	28547	1761	2302	919
1310	0	0	0	0
1311	323	0	134	28
1312	0	0	0	0
1313	0	0	0	0
1314	0	0	0	0
1315	578	22	172	16
1316	0	0	0	0
1317	0	0	0	0
1318	0	0	0	0
1319	643	113	385	116
1320	0	0	0	0
1321	0	0	0	0
1322	0	0	0	0
1323	2057	466	132	162
1324	135	0	20	45
1325	0	0	0	0
1326	0	0	0	0
1327	0	0	0	0
1328	0	0	0	0
1329	0	0	0	0
1330	1143	0	13	128
1331	1459	222	17	179
1332	1400	101	86	109
1333	585	49	0	126
1334	7325	85	1622	1005
1335	1046	0	97	335
1336	376	56	0	144
1337	5196	410	1189	694
1338	42	0	0	10
1339	0	7	0	0
1340	73	0	0	0
1341	422	33	0	0
1342	1208	164	753	166
1343	0	0	0	0
1344	3587	0	196	559
1345	270	14	0	146
1346	3774	622	708	478
1347	52	13	0	0
1348	230	96	186	75
1349	0	0	0	0
1350	23	0	0	0
1351	0	0	0	0
1352	0	0	0	0
1353	1620	0	0	0
1354	240	27	286	129
1355	0	0	0	0
1356	0	0	0	0
1357	0	0	0	0
1358	0	0	0	75
1359	8606	1788	1978	920
1360	163	0	0	0
1361	0	0	0	0
1362	0	0	0	0
1363	0	0	0	0
1364	0	0	0	0
1365	0	0	0	0
1366	724	17	11	77
1367	0	0	0	0
1368	106	0	0	0
1369	848	202	172	0
1370	0	0	0	0
1371	671	0	0	22
1372	491	0	88	155
1373	579	113	155	187
1374	0	0	0	0
1375	169	0	0	0
1376	0	0	0	0
1377	767	143	334	147
1378	0	0	0	0
1379	2740	32	355	456
1380	0	0	0	0
1381	0	0	0	0
1382	0	0	0	85
1383	0	0	0	0
1384	0	0	0	0
1385	0	0	0	0
1386	459	34	47	0
1387	93	0	56	0
1388	0	0	0	0
1389	0	0	0	0
1390	1410	91	151	90
1391	0	0	0	0
1392	0	0	0	0
1393	81	0	0	0
1394	0	0	0	0
1395	0	0	0	0
1396	0	0	0	0
1397	0	0	0	0
1398	0	0	0	0
1399	0	0	0	0
1400	0	0	32	0
1401	0	0	0	0
1402	0	0	0	0
1403	0	0	0	0
1404	250	0	0	0
1405	0	0	0	0
1406	0	0	0	0
1407	622	60	407	188
1408	0	0	0	0
1409	0	0	0	0
1410	149	0	341	0
1411	0	0	0	0
1412	0	0	0	0
1413	515	0	0	196
1414	0	0	0	0
1415	7	0	0	0
1416	0	0	0	0
1417	0	0	0	0
1418	2821	0	1344	642
1419	870	0	0	0
1420	0	0	0	0
1421	259	0	16	0
1422	0	0	0	0
1423	0	0	0	0
1424	0	0	0	0
1425	469	20	114	0
1426	0	0	0	0
1427	0	0	35	0
1428	15776	2253	2528	1563
1429	3378	415	766	472
1430	0	0	0	0
1431	199	0	128	84
1432	960	112	130	58
1433	199	39	135	0
1434	0	0	0	0
1435	175	0	0	55
1436	35	0	0	67
1437	0	0	0	0
1438	0	0	0	0
1439	306	11	0	0
1440	0	0	0	0
1441	0	0	0	0
1442	0	0	0	0
1443	0	0	0	0
1444	0	0	0	0
1445	0	8	0	0
1446	0	0	0	0
1447	316	91	0	54
1448	0	0	0	0
1449	0	0	0	0
1450	0	0	0	0
1451	0	0	0	0
1452	0	0	0	0
1453	688	323	552	83
1454	0	0	0	0
1455	0	0	0	0
1456	0	0	0	0
1457	143	16	0	42
1458	0	0	0	0
1459	0	0	0	0
1460	0	0	0	0
1461	875	154	70	283
1462	5055	944	1380	1276
1463	20214	3008	3258	2419
1464	5055	944	1380	1276
1465	2295	34	513	317
1466	955	166	710	0
1467	0	0	0	0
1468	18996	995	1175	814
1469	18996	995	1175	814
1470	18996	995	1175	814
1471	18996	995	1175	814
1472	0	0	0	0
1473	0	0	0	0
1474	0	0	0	0
1475	6307	1075	2939	1029
1476	96	0	24	64
1477	211	0	42	176
1478	2130	587	583	525
1479	0	0	0	0
1480	0	0	0	0
1481	0	0	0	0
1482	128	0	260	0
1483	106	0	0	0
1484	0	0	0	0
1485	0	0	0	0
1486	7584	1393	2767	1390
1487	9546	405	931	1135
1488	0	0	0	0
1489	0	0	0	0
1490	4298	0	1396	642
1491	0	0	0	0
1492	0	0	0	0
1493	0	0	0	0
1494	0	0	0	0
1495	0	0	0	0
1496	126	36	0	7
1497	24142	2374	927	3554
1498	0	0	0	0
1499	0	0	0	0
1500	0	123	168	0
1501	0	0	0	0
1502	2972	150	0	401
1503	0	0	0	0
1504	1412	211	398	292
1505	955	166	710	0
1506	0	0	0	0
1507	0	0	0	0
1508	0	0	0	0
1509	29	0	22	0
1510	19927	1397	3797	2234
1511	0	0	0	0
1512	0	0	0	0
1513	287	0	0	0
1514	0	0	0	0
1515	0	0	0	0
1516	19927	1397	3797	2234
1517	19927	1397	3797	2234
1518	19927	1397	3797	2234
1519	0	0	0	0
1520	0	0	0	0
1521	0	0	0	0
1522	0	0	0	0
1523	0	0	0	0
1524	3643	224	887	374
1525	0	0	0	0
1526	226	0	0	0
1527	0	0	0	0
1528	0	0	0	0
1529	0	0	0	0
1530	18830	1673	2164	974
1531	2545	198	953	43
1532	0	0	0	0
1533	0	0	0	0
1534	0	0	0	0
1535	0	0	0	0
1536	0	0	0	0
1537	0	0	0	0
1538	0	0	0	0
1539	0	0	0	0
1540	175	52	0	0
1541	0	0	0	0
1542	0	0	0	0
1543	1979	299	553	372
1544	0	0	0	0
1545	282	0	110	83
1546	0	0	0	0
1547	0	0	0	0
1548	4803	611	1606	1310
1549	707	28	58	103
1550	304	0	85	80
1551	843	0	395	299
1552	843	0	395	299
1553	0	0	0	0
1554	1440	68	580	299
1555	9310	627	2527	1529
1556	0	0	0	0
1557	4848	716	1188	290
1558	707	22	0	173
1559	0	0	0	0
1560	2482	453	502	655
1561	0	0	0	0
1562	0	0	0	0
1563	0	0	0	0
1564	0	0	0	0
1565	0	0	0	0
1566	14	0	51	11
1567	471	194	159	123
1568	39	0	40	15
1569	0	0	0	0
1570	0	0	0	0
1571	4082	322	440	570
1572	0	0	0	0
1573	96	0	0	0
1574	338	63	86	65
1575	0	0	0	0
1576	35	0	18	40
1577	0	0	0	0
1578	32	0	0	0
1579	0	0	0	0
1580	942	0	79	0
1581	942	0	79	0
1582	0	0	0	0
1583	0	0	0	23
1584	0	0	0	0
1585	0	0	0	0
1586	55	0	0	0
1587	0	0	0	0
1588	980	136	0	280
1589	377	0	128	305
1590	134	0	0	0
1591	0	0	0	0
1592	0	0	0	0
1593	0	0	0	0
1594	9261	1630	715	427
1595	0	0	0	0
1596	174	25	38	22
1597	0	0	0	0
1598	0	0	0	0
1599	2044	81	367	242
1600	400	99	37	84
1601	0	0	0	0
1602	0	0	0	0
1603	2288	113	446	195
1604	2288	113	446	195
1605	0	0	0	0
1606	0	0	0	0
1607	0	0	0	0
1608	0	0	0	0
1609	1777	124	550	565
1610	1503	151	0	427
1611	0	0	0	0
1612	0	0	0	0
1613	0	0	0	0
1614	0	0	0	0
1615	0	0	0	0
1616	0	0	0	0
1617	0	0	0	0
1618	0	0	0	0
1619	0	0	0	0
1620	1989	203	324	140
1621	0	0	0	0
1622	0	0	0	0
1623	0	0	0	0
1624	0	0	0	0
1625	0	0	0	0
1626	0	0	0	0
1627	0	0	0	0
1628	0	0	0	0
1629	1855	271	584	233
1630	0	0	0	0
1631	0	0	0	0
1632	0	0	0	0
1633	412	0	139	0
1634	0	0	0	0
1635	1411	75	0	115
1636	0	0	0	0
1637	0	0	0	0
1638	0	0	0	0
1639	0	0	0	0
1640	0	0	0	0
1641	0	0	0	0
1642	4	0	0	0
1643	0	0	0	0
1644	0	0	0	0
1645	0	0	0	0
1646	0	0	0	0
1647	547	185	112	0
1648	0	0	0	0
1649	0	0	0	0
1650	0	0	0	0
1651	0	0	0	0
1652	0	0	0	0
1653	0	0	0	0
1654	0	0	0	0
1655	0	0	0	0
1656	0	0	0	0
1657	0	0	0	0
1658	0	0	0	0
1659	63	0	0	24
1660	0	0	0	0
1661	204	0	0	0
1662	0	0	0	0
1663	0	0	0	0
1664	0	0	0	0
1665	0	0	0	0
1666	0	0	0	0
1667	0	0	0	0
1668	0	0	0	0
1669	0	0	0	0
1670	0	0	0	0
1671	0	0	0	0
1672	0	0	0	0
1673	2926	433	927	742
1674	0	0	0	0
1675	0	0	0	0
1676	980	177	27	102
1677	1499	139	349	408
1678	895	31	59	0
1679	0	0	0	0
1680	326	27	74	14
1681	0	0	0	0
1682	0	0	0	0
1683	410	0	139	123
1684	0	0	0	0
1685	0	0	0	86
1686	0	0	0	0
1687	0	38	0	0
1688	0	0	0	0
1689	0	0	0	0
1690	0	0	0	0
1691	1365	367	154	87
1692	0	0	0	0
1693	1071	365	726	445
1694	0	16	110	0
1695	281	0	0	132
1696	0	0	0	0
1697	0	0	0	0
1698	0	0	0	0
1699	0	0	0	0
1700	3339	476	1518	655
1701	0	0	0	0
1702	100	0	0	0
1703	0	0	0	0
1704	0	0	0	0
1705	0	0	0	0
1706	99	0	0	0
1707	0	157	54	93
1708	0	0	0	0
1709	1500	0	0	0
1710	0	0	0	0
1711	0	0	0	0
1712	0	0	0	0
1713	0	0	0	0
1714	1869	0	443	72
1715	0	0	0	0
1716	39	0	30	0
1717	1944	304	962	157
1718	0	0	0	0
1719	0	0	0	0
1720	0	0	0	0
1721	66	0	0	0
1722	0	0	0	0
1723	0	0	0	0
1724	0	0	0	0
1725	0	0	0	0
1726	0	0	0	0
1727	0	0	0	0
1728	0	0	0	0
1729	0	0	0	0
1730	3556	221	1191	356
1731	0	0	0	0
1732	507	283	365	65
1733	119	0	121	91
1734	153	0	0	0
1735	0	0	0	0
1736	0	0	0	0
1737	0	0	0	0
1738	0	0	0	0
1739	0	0	0	0
1740	300	149	51	384
1741	85	0	0	26
1742	0	0	0	0
1743	0	0	0	0
1744	0	0	0	0
1745	0	0	0	0
1746	0	0	0	0
1747	204	0	0	0
1748	0	0	0	0
1749	0	0	0	0
1750	0	0	0	0
1751	0	0	0	0
1752	0	0	0	0
1753	0	0	0	0
1754	0	0	0	0
1755	99	185	658	0
1756	0	0	0	0
1757	484	136	402	0
1758	670	0	0	0
1759	0	0	0	0
1760	782	0	0	77
1761	0	0	0	0
1762	0	0	0	0
1763	89	0	0	0
1764	0	0	0	0
1765	88	109	208	22
1766	0	0	0	0
1767	0	0	0	0
1768	0	0	0	0
1769	0	0	0	0
1770	0	0	0	0
1771	0	0	0	0
1772	352	0	0	0
1773	0	0	0	0
1774	0	0	0	0
1775	0	0	0	0
1776	0	0	0	0
1777	4203	495	892	0
1778	0	0	0	0
1779	0	0	0	0
1780	0	0	0	0
1781	0	0	0	0
1782	0	0	0	0
1783	0	0	0	0
1784	313	0	56	127
1785	0	0	0	0
1786	396	114	128	28
1787	0	0	0	0
1788	0	0	0	0
1789	0	0	0	0
1790	0	0	0	0
1791	0	0	0	0
1792	0	0	0	0
1793	0	0	0	0
1794	802	0	121	121
1795	1363	231	326	360
1796	0	0	0	0
1797	0	0	0	0
1798	0	0	0	0
1799	0	0	0	0
1800	0	0	0	0
1801	34	0	0	0
1802	850	62	432	64
1803	0	0	0	0
1804	0	0	0	0
1805	439	0	0	75
1806	0	19	76	0
1807	0	0	0	0
1808	0	0	0	0
1809	49482	5594	9951	10472
1810	40520	4980	8812	9710
1811	1578	210	1145	173
1812	1578	210	1145	173
1813	45	0	0	0
1814	0	0	0	0
1815	0	0	0	0
1816	0	0	0	0
1817	0	0	0	0
1818	0	0	0	0
1819	4855	1255	2476	255
1820	4855	1255	2476	255
1821	0	0	0	0
1822	0	0	0	0
1823	0	0	0	49
1824	0	0	0	0
1825	0	0	0	0
1826	0	0	0	0
1827	18047	451	1502	1542
1828	0	0	0	0
1829	2273	412	507	213
1830	0	0	0	0
1831	0	0	0	0
1832	0	0	0	0
1833	0	0	0	0
1834	506	55	75	76
1835	0	0	0	0
1836	0	0	0	0
1837	1302	40	155	284
1838	0	0	0	0
1839	0	0	0	0
1840	1886	104	0	114
1841	0	0	0	0
1842	677	121	193	24
1843	46302	5424	14570	9260
1844	0	0	0	0
1845	0	0	0	0
1846	1620	0	0	0
1847	0	0	0	0
1848	1620	0	0	0
1849	3617	1720	2114	1606
1850	0	0	0	0
1851	184	0	23	0
1852	0	0	0	0
1853	0	0	0	0
1854	6780	1193	2139	1205
1855	7620	1394	1693	1473
1856	0	0	0	0
1857	118	47	304	0
1858	623	348	106	80
1859	623	348	106	80
1860	0	0	0	0
1861	19075	1997	4452	1736
1862	192658	20107	53052	29625
1863	367	0	37	56
1864	0	0	0	0
1865	12595	1044	1165	2408
1866	1995	0	101	152
1867	305	0	266	0
1868	1411	364	344	303
1869	0	0	0	0
1870	6010	426	2327	513
1871	0	0	0	0
1872	4683	163	529	105
1873	0	0	0	0
1874	0	0	0	0
1875	0	0	0	0
1876	0	0	0	0
1877	0	0	0	0
1878	0	0	0	0
1879	0	0	0	0
1880	0	0	0	0
1881	0	0	0	0
1882	0	0	0	0
1883	0	0	0	0
1884	0	0	0	0
1885	0	0	0	0
1886	0	0	0	0
1887	0	0	0	0
1888	52	0	38	0
1889	0	0	190	0
1890	0	0	190	0
1891	701	72	9	56
1892	0	0	0	0
1893	0	0	0	0
1894	0	0	0	0
1895	0	0	0	0
1896	0	0	0	0
1897	0	0	0	0
1898	99	0	0	0
1899	0	0	0	0
1900	1209	0	609	38
1901	0	0	0	0
1902	0	0	0	0
1903	0	0	0	0
1904	77	0	0	39
1905	2502	319	1090	329
1906	0	0	0	0
1907	0	0	0	0
1908	1571	246	463	604
1909	5857	761	1408	1525
1910	548	77	120	258
1911	46426	3988	13583	6832
1912	1663	19	0	461
1913	59331	8195	8429	4337
1914	0	0	0	0
1915	3970	302	1407	176
1916	0	0	0	0
1917	0	0	0	0
1918	0	0	0	0
1919	2296	202	277	30
1920	0	0	0	0
1921	43	0	520	393
1922	0	0	0	0
1923	0	0	87	0
1924	74	28	0	57
1925	718	0	52	522
1926	1011	0	37	139
1927	1675	643	824	332
1928	386	155	101	87
1929	1973	367	468	227
1930	0	0	0	0
1931	0	0	0	0
1932	0	0	0	0
1933	0	0	0	0
1934	1136	523	275	291
1935	63	62	21	64
1936	772	0	0	0
1937	392	0	0	0
1938	3573	1837	2604	597
1939	5559	215	1248	1046
1940	15206	3073	4778	3400
1941	0	0	0	0
1942	948	0	214	40
1943	0	0	0	0
1944	0	0	0	0
1945	15159	2064	1878	1151
1946	2941	538	575	530
1947	0	0	0	0
1948	3299	26	288	65
1949	0	0	0	0
1950	0	0	0	0
1951	0	0	0	0
1952	0	0	0	0
1953	693	59	348	118
1954	206	100	206	36
1955	0	0	0	0
1956	1973	367	468	227
1957	330	0	0	84
1958	0	0	0	0
1959	0	0	0	0
1960	0	0	0	0
1961	0	0	0	0
1962	0	0	0	0
1963	0	0	0	0
1964	0	0	301	0
1965	0	0	0	0
1966	0	0	0	0
1967	348	0	0	53
1968	478	0	152	69
1969	0	0	0	0
1970	962	189	316	150
1971	0	0	0	0
1972	4005	206	427	592
1973	0	0	121	0
1974	0	0	0	0
1975	0	0	0	0
1976	46	34	93	70
1977	542	0	620	208
1978	0	0	0	0
1979	0	0	0	0
1980	0	0	0	0
1981	0	0	0	0
1982	134	0	34	0
1983	373	104	0	36
1984	280	111	0	0
1985	3372	86	392	238
1986	0	0	0	0
1987	2083	94	285	692
1988	1207	168	210	42
1989	0	0	0	0
1990	5092	1418	599	295
1991	0	0	0	0
1992	0	0	0	0
1993	4864	552	744	850
1994	449	37	128	155
1995	952	35	313	73
1996	4363	426	1498	904
1997	449	37	128	155
1998	433	153	93	158
1999	0	0	0	0
[truncated: 208,211 more rows]
