# Supplementary material for: How to normalize metatranscriptomic count data for differential expression analysis
Source: PeerJ. 2017 Oct 17;5:e3859. doi: 10.7717/peerj.3859 (PMC5649605; doi:10.7717/peerj.3859)
Supplement: File S6 [file peerj-05-3859-s006.xlsx]

## Sheet: Cellular Component
	Tax	Glo	Shared	Fraction
extracellular region	4	4	4	1
outer membrane	2	2	2	1
cell wall	1	1	1	1
extrachromosomal circular DNA	1	1	1	1
riboflavin synthase complex	1	1	1	1
integral component of plasma membrane	1	1	1	1
plasma membrane	1	1	1	1
glycine reductase complex	1	1	1	1
periplasmic space	1	1	1	1
DNA polymerase III complex	3	4	3	0.75
membrane	16	20	13	0.565217
beta-galactosidase complex	2	1	1	0.5
intracellular	5	11	5	0.454545
integral component of membrane	9	16	6	0.315789
ribosome	4	9	3	0.3
cytoplasm	7	6	2	0.181818
proton-transporting ATP synthase complex, catalytic core F(1)	1	1	0	0
proton-transporting V-type ATPase, V0 domain	0	1	0	0
molybdopterin synthase complex	0	1	0	0
ATP-binding cassette (ABC) transporter complex	0	1	0	0
phosphopyruvate hydratase complex	2	0	0	0
proton-transporting two-sector ATPase complex, catalytic domain	1	0	0	0

## Sheet: Molecular Function
	Tax	Glo	Shared	Fraction
lyase activity	6	6	6	1
DNA ligase (NAD+) activity	3	3	3	1
oxidoreductase activity, acting on X-H and Y-H to form an X-Y bond, with a disulfide as acceptor	3	3	3	1
glutamate-ammonia ligase activity	3	3	3	1
receptor activity	2	2	2	1
electron carrier activity	2	2	2	1
aminopeptidase activity	2	2	2	1
translation initiation factor activity	2	2	2	1
flavin adenine dinucleotide binding	2	2	2	1
DNA topoisomerase type II (ATP-hydrolyzing) activity	2	2	2	1
transferase activity, transferring acyl groups other than amino-acyl groups	2	2	2	1
glutamate synthase activity	2	2	2	1
potassium-transporting ATPase activity	2	2	2	1
carboxyl- or carbamoyltransferase activity	2	2	2	1
thiamine pyrophosphate binding	2	2	2	1
folic acid binding	2	2	2	1
oxidoreductase activity, acting on the aldehyde or oxo group of donors	2	2	2	1
methylenetetrahydrofolate dehydrogenase (NADP+) activity	2	2	2	1
pectinesterase activity	1	1	1	1
hydroxyethylthiazole kinase activity	1	1	1	1
formate-tetrahydrofolate ligase activity	1	1	1	1
acid phosphatase activity	1	1	1	1
alpha-mannosidase activity	1	1	1	1
nickel cation binding	1	1	1	1
metallocarboxypeptidase activity	1	1	1	1
antioxidant activity	1	1	1	1
phosphotransferase activity, carboxyl group as acceptor	1	1	1	1
inorganic phosphate transmembrane transporter activity	1	1	1	1
phosphoenolpyruvate carboxykinase (ATP) activity	1	1	1	1
calcium-dependent cysteine-type endopeptidase activity	1	1	1	1
protein dimerization activity	1	1	1	1
double-stranded DNA binding	1	1	1	1
alanine:sodium symporter activity	1	1	1	1
asparagine synthase (glutamine-hydrolyzing) activity	1	1	1	1
sodium:dicarboxylate symporter activity	1	1	1	1
transferase activity, transferring acyl groups, acyl groups converted into alkyl on transfer	1	1	1	1
amino acid transmembrane transporter activity	1	1	1	1
hydrolase activity, acting on glycosyl bonds	1	1	1	1
signal transducer activity	1	1	1	1
tetraacyldisaccharide 4'-kinase activity	1	1	1	1
L-arabinose isomerase activity	1	1	1	1
glucuronate isomerase activity	1	1	1	1
lactate transmembrane transporter activity	1	1	1	1
pantothenate kinase activity	1	1	1	1
double-stranded RNA binding	1	1	1	1
acyl-CoA dehydrogenase activity	1	1	1	1
glycerol-3-phosphate dehydrogenase [NAD+] activity	1	1	1	1
amino acid binding	1	1	1	1
solute:proton antiporter activity	1	1	1	1
peroxidase activity	1	1	1	1
glycine reductase activity	1	1	1	1
protein-arginine deiminase activity	1	1	1	1
manganese ion binding	1	1	1	1
isomerase activity	1	1	1	1
proline racemase activity	1	1	1	1
oleate hydratase activity	1	1	1	1
FAD binding	1	1	1	1
alpha-L-arabinofuranosidase activity	1	1	1	1
GTPase activity	1	1	1	1
ATPase activity, coupled to transmembrane movement of substances	1	1	1	1
mannosidase activity	1	1	1	1
histidinol dehydrogenase activity	1	1	1	1
coenzyme binding	1	1	1	1
mismatched DNA binding	1	1	1	1
3-oxoacyl-[acyl-carrier-protein] synthase activity	1	1	1	1
glycine dehydrogenase (decarboxylating) activity	1	1	1	1
intramolecular oxidoreductase activity, interconverting aldoses and ketoses	1	1	1	1
urocanate hydratase activity	1	1	1	1
ammonium transmembrane transporter activity	1	1	1	1
iron ion binding	1	1	1	1
phosphoric diester hydrolase activity	1	1	1	1
transporter activity	5	6	5	0.833333
3'-5' exonuclease activity	4	5	4	0.8
zinc ion binding	5	7	5	0.714286
metal ion binding	4	6	4	0.666667
oxidoreductase activity, acting on the CH-CH group of donors	2	3	2	0.666667
carbohydrate binding	2	3	2	0.666667
alpha-glucuronidase activity	2	3	2	0.666667
transferase activity	2	3	2	0.666667
oxidoreductase activity, acting on the CH-OH group of donors, NAD or NADP as acceptor	2	3	2	0.666667
NAD binding	2	3	2	0.666667
iron-sulfur cluster binding	3	2	2	0.666667
beta-galactosidase activity	3	2	2	0.666667
DNA-directed DNA polymerase activity	4	4	3	0.6
catalytic activity	11	16	10	0.588235
DNA binding	13	21	12	0.545455
oxidoreductase activity	20	20	14	0.538462
hydrolase activity, hydrolyzing O-glycosyl compounds	8	10	6	0.5
rRNA binding	1	2	1	0.5
transposase activity	1	2	1	0.5
transition metal ion binding	1	2	1	0.5
unfolded protein binding	1	2	1	0.5
heme binding	1	2	1	0.5
rRNA methyltransferase activity	1	2	1	0.5
transferase activity, transferring hexosyl groups	1	2	1	0.5
kinase activity	2	1	1	0.5
starch binding	2	1	1	0.5
oxidoreductase activity, acting on the CH-NH2 group of donors	2	1	1	0.5
ATP binding	15	32	13	0.382353
RNA binding	2	6	2	0.333333
protein binding	4	4	2	0.333333
nucleic acid binding	1	3	1	0.333333
4 iron, 4 sulfur cluster binding	1	3	1	0.333333
proton-transporting ATP synthase activity, rotational mechanism	2	2	1	0.333333
GTP binding	2	2	1	0.333333
structural constituent of ribosome	4	9	3	0.3
metalloendopeptidase activity	1	4	1	0.25
FMN binding	2	3	1	0.25
serine-type endopeptidase activity	2	3	1	0.25
nucleotide binding	1	5	1	0.2
hydrolase activity	2	9	1	0.1
transcription factor activity, sequence-specific DNA binding	0	5	0	0
oxidoreductase activity, acting on the aldehyde or oxo group of donors, iron-sulfur protein as acceptor 2	2	2		0
cation transmembrane transporter activity	1	2	0	0
pyridoxal phosphate binding	0	2	0	0
protein-N(PI)-phosphohistidine-sugar phosphotransferase activity	0	2	0	0
ligase activity	0	2	0	0
oxidoreductase activity, acting on the aldehyde or oxo group of donors, NAD or NADP as acceptor	0	2	0	0
proton-transporting ATPase activity, rotational mechanism	1	1	0	0
hydrolase activity, acting on acid anhydrides, catalyzing transmembrane movement of substances	1	1	0	0
glucosylceramidase activity	1	1	0	0
nucleotidyltransferase activity	1	1	0	0
cofactor binding	1	1	0	0
N-acetyltransferase activity	0	1	0	0
chorismate synthase activity	0	1	0	0
sulfuric ester hydrolase activity	0	1	0	0
oxidoreductase activity, acting on NAD(P)H	0	1	0	0
aminoacyl-tRNA hydrolase activity	0	1	0	0
fucosyltransferase activity	0	1	0	0
chloramphenicol O-acetyltransferase activity	0	1	0	0
cysteine-type peptidase activity	0	1	0	0
phosphatase activity	0	1	0	0
carboxy-lyase activity	0	1	0	0
hydrogen ion transmembrane transporter activity	0	1	0	0
methylenetetrahydrofolate reductase (NAD(P)H) activity	0	1	0	0
N-methyltransferase activity	0	1	0	0
polysaccharide transmembrane transporter activity	0	1	0	0
cob(I)yrinic acid a,c-diamide adenosyltransferase activity	0	1	0	0
peroxiredoxin activity	0	1	0	0
sodium-dependent phosphate transmembrane transporter activity	0	1	0	0
cysteine-type endopeptidase activity	0	1	0	0
cellulase activity	0	1	0	0
methionine synthase activity	0	1	0	0
P-P-bond-hydrolysis-driven protein transmembrane transporter activity	0	1	0	0
aspartic-type endopeptidase activity	0	1	0	0
serine-type peptidase activity	0	1	0	0
1-deoxy-D-xylulose-5-phosphate synthase activity	0	1	0	0
pseudouridine synthase activity	0	1	0	0
endonuclease activity	0	1	0	0
phosphatidylglycerophosphatase activity	0	1	0	0
peptidoglycan binding	0	1	0	0
racemase and epimerase activity, acting on carbohydrates and derivatives	0	1	0	0
dipeptidase activity	0	1	0	0
ATP-dependent peptidase activity	0	1	0	0
glycogen (starch) synthase activity	0	1	0	0
fructose 1,6-bisphosphate 1-phosphatase activity	0	1	0	0
glucosidase activity	0	1	0	0
ligase activity, forming carbon-nitrogen bonds	0	1	0	0
ribonucleoside-triphosphate reductase activity	0	1	0	0
methyltransferase activity	0	1	0	0
ribonucleoside-diphosphate reductase activity, thioredoxin disulfide as acceptor	0	1	0	0
shikimate 3-dehydrogenase (NADP+) activity	0	1	0	0
translation elongation factor activity	0	1	0	0
DNA-(apurinic or apyrimidinic site) lyase activity	0	1	0	0
hydrolase activity, hydrolyzing N-glycosyl compounds	0	1	0	0
damaged DNA binding	0	1	0	0
proline-tRNA ligase activity	0	1	0	0
CTP synthase activity	0	1	0	0
2 iron, 2 sulfur cluster binding	0	1	0	0
carbon-nitrogen ligase activity, with glutamine as amido-N-donor	0	1	0	0
ATP-dependent 3'-5' DNA helicase activity	0	1	0	0
phosphoribosylamine-glycine ligase activity	0	1	0	0
arginine binding	0	1	0	0
serine-type exopeptidase activity	0	1	0	0
L-fucose isomerase activity	3	0	0	0
magnesium ion binding	3	0	0	0
endopeptidase inhibitor activity	2	0	0	0
IMP cyclohydrolase activity	2	0	0	0
phosphorelay sensor kinase activity	2	0	0	0
phosphogluconate dehydrogenase (decarboxylating) activity	2	0	0	0
ATP phosphoribosyltransferase activity	2	0	0	0
phosphopyruvate hydratase activity	2	0	0	0
hydroxymethylbilane synthase activity	2	0	0	0
ketol-acid reductoisomerase activity	1	0	0	0
glycogen phosphorylase activity	1	0	0	0
alpha-L-fucosidase activity	1	0	0	0
adenylosuccinate synthase activity	1	0	0	0
ion channel activity	1	0	0	0
phosphoribosylanthranilate isomerase activity	1	0	0	0
diaminopimelate epimerase activity	1	0	0	0
phosphoribosylaminoimidazolecarboxamide formyltransferase activity	1	0	0	0
NAD+ binding	1	0	0	0
4-alpha-glucanotransferase activity	1	0	0	0
cobalamin 5'-phosphate synthase activity	1	0	0	0
adenosylcobinamide-GDP ribazoletransferase activity	1	0	0	0
protein histidine kinase activity	1	0	0	0
NADP binding	1	0	0	0
recombinase activity	1	0	0	0
oxo-acid-lyase activity	1	0	0	0
aminoacyl-tRNA editing activity	1	0	0	0
CDP-glycerol glycerophosphotransferase activity	1	0	0	0
pyridoxamine-phosphate oxidase activity	1	0	0	0
serine-type D-Ala-D-Ala carboxypeptidase activity	1	0	0	0
indole-3-glycerol-phosphate synthase activity	1	0	0	0
ATPase activity	1	0	0	0

## Sheet: Biological Process
	Tax	Glo	Shared	Fraction
cellular amino acid metabolic process	7	7	7	1
folic acid-containing compound biosynthetic process	3	3	3	1
DNA topological change	3	3	3	1
nitrogen compound metabolic process	3	3	3	1
cellular protein modification process	2	2	2	1
sodium ion transport	2	2	2	1
trehalose biosynthetic process	2	2	2	1
translational initiation	2	2	2	1
fatty acid biosynthetic process	2	2	2	1
mismatch repair	2	2	2	1
cell wall modification	1	1	1	1
phosphorylation	1	1	1	1
amino acid transport	1	1	1	1
phosphate ion transport	1	1	1	1
alanine transport	1	1	1	1
asparagine biosynthetic process	1	1	1	1
dicarboxylic acid transport	1	1	1	1
riboflavin biosynthetic process	1	1	1	1
amino acid transmembrane transport	1	1	1	1
nucleobase-containing compound metabolic process	1	1	1	1
glutamate biosynthetic process	1	1	1	1
primary metabolic process	1	1	1	1
signal transduction	1	1	1	1
rRNA processing	1	1	1	1
lipid A biosynthetic process	1	1	1	1
glucuronate catabolic process	1	1	1	1
lactate transport	1	1	1	1
regulation of pH	1	1	1	1
putrescine biosynthetic process	1	1	1	1
glutamine biosynthetic process	1	1	1	1
nucleotide catabolic process	1	1	1	1
fatty acid metabolic process	1	1	1	1
L-arabinose metabolic process	1	1	1	1
glycerol-3-phosphate catabolic process	1	1	1	1
mannose metabolic process	1	1	1	1
galactose metabolic process	1	1	1	1
cell redox homeostasis	1	1	1	1
glycine catabolic process	1	1	1	1
ammonium transport	1	1	1	1
transport	10	11	9	0.75
protein folding	2	3	2	0.666667
DNA integration	2	3	2	0.666667
xylan catabolic process	2	3	2	0.666667
metabolic process	11	15	10	0.625
oxidation-reduction process	45	52	37	0.616667
DNA replication	6	11	6	0.545455
carbohydrate metabolic process	16	16	11	0.52381
transmembrane transport	4	5	3	0.5
DNA repair	2	4	2	0.5
potassium ion transport	3	3	2	0.5
transposition, DNA-mediated	1	2	1	0.5
gluconeogenesis	1	2	1	0.5
tRNA processing	1	2	1	0.5
metal ion transport	1	2	1	0.5
thiamine biosynthetic process	2	1	1	0.5
response to stress	2	1	1	0.5
DNA recombination	2	1	1	0.5
regulation of transcription, DNA-templated	3	8	3	0.375
proteolysis	8	15	6	0.352941
cation transport	1	3	1	0.333333
ATP synthesis coupled proton transport	2	2	1	0.333333
phosphorelay signal transduction system	3	1	1	0.333333
histidine biosynthetic process	3	1	1	0.333333
translation	4	9	3	0.3
lipid metabolic process	1	4	1	0.25
biosynthetic process	1	4	0	0
phosphoenolpyruvate-dependent sugar phosphotransferase system	1	3	0	0
DNA modification	0	3	0	0
molybdopterin cofactor biosynthetic process	0	2	0	0
RNA modification	0	2	0	0
ATP hydrolysis coupled proton transport	1	1	0	0
sphingolipid metabolic process	1	1	0	0
cobalamin biosynthetic process	1	1	0	0
aromatic amino acid family biosynthetic process	0	1	0	0
pteridine-containing compound metabolic process	0	1	0	0
phosphatidylinositol phosphorylation	0	1	0	0
iron-sulfur cluster assembly	0	1	0	0
nucleoside metabolic process	0	1	0	0
ATP synthesis coupled electron transport	0	1	0	0
protein glycosylation	0	1	0	0
protein insertion into membrane	0	1	0	0
intracellular protein transport	0	1	0	0
protein targeting	0	1	0	0
carboxylic acid metabolic process	0	1	0	0
cytochrome complex assembly	0	1	0	0
pyridine nucleotide biosynthetic process	0	1	0	0
NADP catabolic process	0	1	0	0
methionine metabolic process	0	1	0	0
DNA methylation	0	1	0	0
cell communication	0	1	0	0
polysaccharide transport	0	1	0	0
response to oxidative stress	0	1	0	0
sodium-dependent phosphate transport	0	1	0	0
methionine biosynthetic process	0	1	0	0
protein secretion	0	1	0	0
asexual sporulation	0	1	0	0
terpenoid biosynthetic process	0	1	0	0
cell morphogenesis	0	1	0	0
pseudouridine synthesis	0	1	0	0
DNA packaging	0	1	0	0
rRNA base methylation	0	1	0	0
response to antibiotic	0	1	0	0
rhamnose metabolic process	0	1	0	0
dUTP metabolic process	0	1	0	0
glycogen biosynthetic process	0	1	0	0
carbohydrate catabolic process	0	1	0	0
Mo-molybdopterin cofactor biosynthetic process	0	1	0	0
glutamine metabolic process	0	1	0	0
peptide transport	0	1	0	0
regulation of DNA-templated transcription, termination	0	1	0	0
translational elongation	0	1	0	0
nucleotide-excision repair	0	1	0	0
prolyl-tRNA aminoacylation	0	1	0	0
pyrimidine nucleotide biosynthetic process	0	1	0	0
purine nucleobase biosynthetic process	0	1	0	0
protein oligomerization	0	1	0	0
arginine metabolic process	0	1	0	0
purine nucleotide biosynthetic process	3	0	0	0
fucose metabolic process	3	0	0	0
glycolytic process	2	0	0	0
tetrapyrrole biosynthetic process	2	0	0	0
branched-chain amino acid biosynthetic process	1	0	0	0
tryptophan metabolic process	1	0	0	0
lysine biosynthetic process via diaminopimelate	1	0	0	0
pentose-phosphate shunt	1	0	0	0
barrier septum assembly	1	0	0	0
sporulation	1	0	0	0
IMP biosynthetic process	1	0	0	0
mRNA processing	1	0	0	0
